# Supplementary material for: Variability among Animals and Incubation Protocols for Ruminant In Situ Degradation Studies with Tropical Feeds
Source: Animals (Basel). 2022 Jul 26;12(15):1901. doi: 10.3390/ani12151901 (PMC9367396; doi:10.3390/ani12151901)
Supplement: Supplementary file 1 [file animals-12-01901-s001.zip]

Archive with 1 entries (1 files):
- animals-1754008-supplementary.pdf
